# Supplementary material for: Visual perceptual training reconfigures post-task resting-state functional connectivity with a feature-representation region
Source: PLoS One. 2018 May 9;13(5):e0196866. doi: 10.1371/journal.pone.0196866 (PMC5942817; doi:10.1371/journal.pone.0196866)
Supplement: S1 Data — (XLSX) [file pone.0196866.s001.xlsx]

## Sheet: Fig 2
Panel B: Beta estimates
	Regions
	MT+			dACC			L .Insula			R .Insula
subjects	day 1	day 2		day 1	day 2		day 1	day 2		day 1	day 2
1	1.77803	1.34164		3.90262	5.41322		11.3152	13.042		28.6929	20.733
2	4.25639	6.86698		4.79069	5.37713		6.28568	2.697		16.3162	11.2757
3	7.22869	5.53199		-0.411588	3.35941		3.70373	8.05334		10.4646	19.7854
4	6.29315	9.74804		3.3331	-4.54383		5.24059	1.38521		2.92647	-3.82988
5	-5.21356	-3.39378		3.3216	5.52955		5.56274	6.0861		29.4004	15.5603
6	4.72357	12.3978		4.35698	6.8455		5.51963	12.1487		19.7349	29.7456
7	10.3627	-0.254586		3.0241	3.36409		2.50648	2.07639		9.74059	12.5366
8	5.5774	14.0056		3.83054	3.11235		12.3048	12.8337		14.5387	25.1214
9	1.92822	9.41424		-0.267869	1.89907		-1.26521	10.2158		-1.59772	11.485
10	0.534534	7.48504		3.26038	5.58421		4.64126	1.12955		19.9624	11.0044
11	3.44311	5.84334		0.533218	5.13159		-1.59986	2.58033		-5.45097	5.16224
12	1.47803	0.0704998		11.8291	10.5632		14.3154	6.02142		26.4402	15.748
13	3.57301	14.5458		1.45229	10.5618		6.12709	12.5042		9.87357	34.4316
14	6.48928	10.4943		2.89241	4.33301		6.43228	13.6389		4.23146	28.2285
15	1.10767	4.58392		5.23651	-2.99847		0.977931	2.23175		7.7713	6.57054
16	11.3195	6.50081		6.19867	7.9431		0.510097	5.2945		10.0551	15.6053
17	2.54032	2.64174		3.62209	5.5859		10.0211	2.6289		22.2803	7.53057
18	15.2224	-2.62367		4.55833	-1.06378		9.07753	-8.40131		17.8424	-27.4875
19	3.99142	11.0499		6.52541	4.3509		14.5969	12.9422		24.3844	22.6783
20	10.0993	7.84013		3.45072	-0.252387		9.66256	-9.73504		-3.2021	-1.90626
Mean	4.83666	6.20449		3.77196	4.00478		6.2968	5.46867		13.2203	12.9989
SE	1.0152	1.17802		0.594624	0.879992		1.06975	1.50732		2.34999	3.08894

## Sheet: Fig 4
Panel B: rs-FC (Fisher Z) between L.PrG and MT+						Panel C: Brain-behavior correlation between accuracy change and rs-FC change
						Accuracy%			rs-FC change (between MT-L.PrG )
subjects	Pre-task rest		Post-task rest			day2-day1			Post-task minus pre-task rest
1	0.143753		0.354827			-2.77778			0.211074
2	-0.154038		-0.0931077			0.555556			0.0609301
3	-0.128784		0.258106			13.0556			0.38689
4	0.0230584		0.238693			-13.3333			0.215634
5	0.147923		0.671258			3.33333			0.523335
6	0.193574		0.536445			-1.11111			0.342871
7	0.32544		0.687854			5.83333			0.362414
8	0.122567		0.171682			4.44444			0.0491152
9	0.150392		0.567491			3.33333			0.417099
10	-0.330196		0.233478			5.27778			0.563674
11	0.290996		0.511981			-0.555556			0.220985
12	-0.0519734		0.360516			4.16667			0.412489
13	0.263007		0.415213			3.88889			0.152206
14	0.171947		0.325364			-1.66667			0.153417
15	-0.133198		0.417784			20			0.550983
16	0.494571		0.517144			3.05556			0.0225733
17	0.173632		0.714535			5.55556			0.540903
18	0.263673		0.411442			0.833333			0.14777
19	0.180601		0.334543			-4.44444			0.153941
20	-0.15133		0.319005			10			0.470335
Mean	0.0997808		0.397713
SE	0.0452469		0.04347

## Sheet: Table 3
Table 3
	Post-task rest > Pre-task rest (Fisher Z)
subjects	Postcentral gyrus	Postcentral gyrus	Postcentral gyrus	Inferior temporal gyrus	Middle temporal gyrus	Superior temporal gyrus	Planum temporale	Superior frontal gyrus	Postcentral gyrus	Middle temporal gyrus	Precentral gyrus	Central opercular cortex
1	0.354652	0.0946302	0.427531	0.0748758	0.284424	-0.0182303	0.210785	0.737093	0.0967947	0.0361449	0.211074	0.263476
2	0.491464	0.245027	0.649348	0.538157	0.427529	0.394411	0.172465	0.490358	-0.00774684	0.526975	0.0609301	0.0629469
3	0.0296452	0.225679	0.148606	0.379498	0.343687	0.0533669	-0.0180422	-0.0075363	0.133684	0.117384	0.38689	0.0747055
4	0.460006	0.44057	0.0637379	0.368844	0.4542	0.166378	-0.0837648	0.329846	0.0907735	0.0310441	0.215634	0.331428
5	0.432163	0.345478	0.681462	0.159256	-0.102071	0.190325	0.0444566	0.389884	0.269792	0.150944	0.523335	0.0568859
6	0.470031	0.682279	0.25982	0.194059	0.141719	0.811129	0.202766	0.316731	0.371874	0.693129	0.342871	0.685153
7	0.268318	0.0238718	0.19733	0.128088	0.0243943	0.614617	0.0708303	0.120974	0.0823226	0.237895	0.362414	0.115324
8	0.210631	0.253903	0.336192	0.0699508	0.184584	0.0912209	0.171588	0.253456	0.11796	-0.123237	0.0491152	0.21576
9	0.370277	0.26989	0.342636	0.390816	0.3508	0.194912	0.047489	0.0733916	0.226333	0.220373	0.417099	0.12846
10	0.357373	0.145924	0.197378	0.267622	0.236223	0.414351	0.324375	0.246003	0.468868	0.137201	0.563674	0.481974
11	0.433778	0.181467	0.467419	0.0655678	0.452076	0.0992681	0.376125	0.219062	0.21704	0.142075	0.220985	0.321388
12	0.595652	0.338635	0.507206	0.503468	0.776466	0.432283	0.312504	0.398363	0.319418	0.0897943	0.412489	0.552704
13	0.10933	0.0227028	0.232748	0.235757	0.272612	0.129689	0.386272	0.0714691	0.0667673	0.0741872	0.152206	0.484828
14	0.245974	0.259869	0.26416	0.437665	0.171399	0.368227	0.309317	0.0894469	0.351858	0.143382	0.153417	-0.0179852
15	0.546819	0.50106	0.348254	0.209752	0.346908	0.440928	0.366644	0.370501	0.65349	0.279256	0.550983	0.282049
16	0.538696	0.0879365	0.332011	0.308833	0.422944	0.553182	0.369751	0.43213	0.276548	0.270422	0.0225733	0.139444
17	0.488022	0.521349	0.0809854	0.65341	0.627853	0.501709	0.892536	0.230376	0.433845	0.865424	0.540903	0.595758
18	0.476438	0.0100627	0.672165	0.343146	0.217917	0.711249	0.566484	0.155409	0.130237	0.323708	0.14777	0.201816
19	0.256568	0.188012	0.189074	0.486292	0.260107	0.338838	0.603696	0.196698	0.188258	0.361416	0.153941	0.0755933
20	0.683709	0.408221	0.368743	0.216464	0.6581	0.373935	0.456212	0.282969	0.249204	0.276133	0.470335	0.723318
	Pre-task rest > Post-task rest (Fisher Z)								Behavioral index (day2-day1)
subjects	Thalamus	Thalamus	Thalamus	Thalamus	Thalamus	Thalamus	Putamen		ACC
1	-0.0343242	-0.0903715	-0.0602453	-0.0762302	-0.227997	-0.0435851	-0.235705		-2.77778
2	-0.646205	-0.718459	-0.675571	-0.841793	-0.478128	-0.536465	-0.504125		0.555556
3	-0.0597985	-0.0651571	-0.0453681	-0.112609	-0.405028	0.168961	-0.273949		13.0556
4	-0.102706	-0.0483639	-0.147684	-0.101334	0.030768	-0.208799	-0.124692		-13.3333
5	-0.402228	-0.573758	-0.972488	-0.551284	-0.211737	-0.488775	-0.146066		3.33333
6	-0.373227	-0.582215	-0.598848	-0.337835	-0.573879	-0.590609	-0.233072		-1.11111
7	-0.448852	-0.578176	-0.582999	-0.322554	-0.503815	-0.620283	-0.347035		5.83333
8	-0.0608427	-0.0138123	0.169191	0.126409	-0.0436551	-0.056911	-0.0628569		4.44444
9	-0.478681	-0.23764	-0.304128	-0.500818	-0.214797	-0.526886	-0.19578		3.33333
10	-0.132017	-0.0171879	-0.0402893	-0.0500014	0.0398048	-0.219538	-0.108244		5.27778
11	-0.284219	-0.488598	-0.434997	-0.269633	-0.19316	-0.420697	-0.104685		-0.555556
12	-0.789165	-0.600883	-0.736087	-0.703649	-0.124395	-0.391045	-0.0998616		4.16667
13	-0.153143	0.100503	0.116639	-0.151616	0.0951516	0.0868329	-0.32434		3.88889
14	-0.140247	-0.581587	-0.466431	-0.299165	-0.173384	-0.247094	-0.335824		-1.66667
15	-0.256215	-0.216028	-0.233457	-0.177615	-0.270381	-0.0277025	-0.0438404		20
16	-0.309216	-0.556697	-0.268608	-0.552682	-0.277776	-0.262516	-0.0410281		3.05556
17	-0.559563	-0.454687	-0.726297	-0.510796	-0.821402	-0.659158	-0.500135		5.55556
18	-0.619111	-0.684108	-0.363183	-0.538003	-0.644292	-0.553553	-0.613128		0.833333
19	-0.492568	-0.327206	-0.53596	-0.749138	-0.0351305	-0.39204	-0.304848		-4.44444
20	-0.275866	-0.0736715	-0.768658	-0.360493	-0.206807	-0.307591	0.16146		10

## Sheet: S1 Table
S1 Table
	Post-task rest > Pre-task rest (Fisher Z)
subjects	Postcentral gyrus	Postcentral gyrus	Postcentral gyrus	Inferior temporal gyrus	Middle temporal gyrus	Superior temporal gyrus	Planum temporale	Superior frontal gyrus	Postcentral gyrus	Middle temporal gyrus	Precentral gyrus	Central opercular cortex
1	0.354652	0.0946302	0.427531	0.0748758	0.284424	-0.0182303	0.210785	0.737093	0.0967947	0.0361449	0.211074	0.263476
2	0.491464	0.245027	0.649348	0.538157	0.427529	0.394411	0.172465	0.490358	-0.00774684	0.526975	0.0609301	0.0629469
3	0.0296452	0.225679	0.148606	0.379498	0.343687	0.0533669	-0.0180422	-0.0075363	0.133684	0.117384	0.38689	0.0747055
4	0.460006	0.44057	0.0637379	0.368844	0.4542	0.166378	-0.0837648	0.329846	0.0907735	0.0310441	0.215634	0.331428
5	0.432163	0.345478	0.681462	0.159256	-0.102071	0.190325	0.0444566	0.389884	0.269792	0.150944	0.523335	0.0568859
6	0.470031	0.682279	0.25982	0.194059	0.141719	0.811129	0.202766	0.316731	0.371874	0.693129	0.342871	0.685153
7	0.268318	0.0238718	0.19733	0.128088	0.0243943	0.614617	0.0708303	0.120974	0.0823226	0.237895	0.362414	0.115324
8	0.210631	0.253903	0.336192	0.0699508	0.184584	0.0912209	0.171588	0.253456	0.11796	-0.123237	0.0491152	0.21576
9	0.370277	0.26989	0.342636	0.390816	0.3508	0.194912	0.047489	0.0733916	0.226333	0.220373	0.417099	0.12846
10	0.357373	0.145924	0.197378	0.267622	0.236223	0.414351	0.324375	0.246003	0.468868	0.137201	0.563674	0.481974
11	0.433778	0.181467	0.467419	0.0655678	0.452076	0.0992681	0.376125	0.219062	0.21704	0.142075	0.220985	0.321388
12	0.595652	0.338635	0.507206	0.503468	0.776466	0.432283	0.312504	0.398363	0.319418	0.0897943	0.412489	0.552704
13	0.10933	0.0227028	0.232748	0.235757	0.272612	0.129689	0.386272	0.0714691	0.0667673	0.0741872	0.152206	0.484828
14	0.245974	0.259869	0.26416	0.437665	0.171399	0.368227	0.309317	0.0894469	0.351858	0.143382	0.153417	-0.0179852
15	0.546819	0.50106	0.348254	0.209752	0.346908	0.440928	0.366644	0.370501	0.65349	0.279256	0.550983	0.282049
16	0.538696	0.0879365	0.332011	0.308833	0.422944	0.553182	0.369751	0.43213	0.276548	0.270422	0.0225733	0.139444
17	0.488022	0.521349	0.0809854	0.65341	0.627853	0.501709	0.892536	0.230376	0.433845	0.865424	0.540903	0.595758
18	0.476438	0.0100627	0.672165	0.343146	0.217917	0.711249	0.566484	0.155409	0.130237	0.323708	0.14777	0.201816
19	0.256568	0.188012	0.189074	0.486292	0.260107	0.338838	0.603696	0.196698	0.188258	0.361416	0.153941	0.0755933
20	0.683709	0.408221	0.368743	0.216464	0.6581	0.373935	0.456212	0.282969	0.249204	0.276133	0.470335	0.723318
	Pre-task rest > Post-task rest (Fisher Z)								Activation change (day2-day1)
subjects	Thalamus	Thalamus	Thalamus	Thalamus	Thalamus	Thalamus	Putamen	subjects	MT+
1	-0.0343242	-0.0903715	-0.0602453	-0.0762302	-0.227997	-0.0435851	-0.235705	1	-0.436384
2	-0.646205	-0.718459	-0.675571	-0.841793	-0.478128	-0.536465	-0.504125	2	2.6106
3	-0.0597985	-0.0651571	-0.0453681	-0.112609	-0.405028	0.168961	-0.273949	3	-1.6967
4	-0.102706	-0.0483639	-0.147684	-0.101334	0.030768	-0.208799	-0.124692	4	3.45488
5	-0.402228	-0.573758	-0.972488	-0.551284	-0.211737	-0.488775	-0.146066	5	1.81978
6	-0.373227	-0.582215	-0.598848	-0.337835	-0.573879	-0.590609	-0.233072	6	7.67427
7	-0.448852	-0.578176	-0.582999	-0.322554	-0.503815	-0.620283	-0.347035	7	-10.6173
8	-0.0608427	-0.0138123	0.169191	0.126409	-0.0436551	-0.056911	-0.0628569	8	8.42822
9	-0.478681	-0.23764	-0.304128	-0.500818	-0.214797	-0.526886	-0.19578	9	7.48602
10	-0.132017	-0.0171879	-0.0402893	-0.0500014	0.0398048	-0.219538	-0.108244	10	6.95051
11	-0.284219	-0.488598	-0.434997	-0.269633	-0.19316	-0.420697	-0.104685	11	2.40022
12	-0.789165	-0.600883	-0.736087	-0.703649	-0.124395	-0.391045	-0.0998616	12	-1.40753
13	-0.153143	0.100503	0.116639	-0.151616	0.0951516	0.0868329	-0.32434	13	10.9728
14	-0.140247	-0.581587	-0.466431	-0.299165	-0.173384	-0.247094	-0.335824	14	4.00503
15	-0.256215	-0.216028	-0.233457	-0.177615	-0.270381	-0.0277025	-0.0438404	15	3.47625
16	-0.309216	-0.556697	-0.268608	-0.552682	-0.277776	-0.262516	-0.0410281	16	-4.81867
17	-0.559563	-0.454687	-0.726297	-0.510796	-0.821402	-0.659158	-0.500135	17	0.101418
18	-0.619111	-0.684108	-0.363183	-0.538003	-0.644292	-0.553553	-0.613128	18	-17.8461
19	-0.492568	-0.327206	-0.53596	-0.749138	-0.0351305	-0.39204	-0.304848	19	7.05853
20	-0.275866	-0.0736715	-0.768658	-0.360493	-0.206807	-0.307591	0.16146	20	-2.25915

## Sheet: S2 Table
S2 Table
	Post-task rest > Pre-task rest (Fisher Z)
subjects	Postcentral gyrus	Postcentral gyrus	Postcentral gyrus	Inferior temporal gyrus	Middle temporal gyrus	Superior temporal gyrus	Planum temporale	Superior frontal gyrus	Postcentral gyrus	Middle temporal gyrus	Precentral gyrus	Central opercular cortex
1	0.354652	0.0946302	0.427531	0.0748758	0.284424	-0.0182303	0.210785	0.737093	0.0967947	0.0361449	0.211074	0.263476
2	0.491464	0.245027	0.649348	0.538157	0.427529	0.394411	0.172465	0.490358	-0.00774684	0.526975	0.0609301	0.0629469
3	0.0296452	0.225679	0.148606	0.379498	0.343687	0.0533669	-0.0180422	-0.0075363	0.133684	0.117384	0.38689	0.0747055
4	0.460006	0.44057	0.0637379	0.368844	0.4542	0.166378	-0.0837648	0.329846	0.0907735	0.0310441	0.215634	0.331428
5	0.432163	0.345478	0.681462	0.159256	-0.102071	0.190325	0.0444566	0.389884	0.269792	0.150944	0.523335	0.0568859
6	0.470031	0.682279	0.25982	0.194059	0.141719	0.811129	0.202766	0.316731	0.371874	0.693129	0.342871	0.685153
7	0.268318	0.0238718	0.19733	0.128088	0.0243943	0.614617	0.0708303	0.120974	0.0823226	0.237895	0.362414	0.115324
8	0.210631	0.253903	0.336192	0.0699508	0.184584	0.0912209	0.171588	0.253456	0.11796	-0.123237	0.0491152	0.21576
9	0.370277	0.26989	0.342636	0.390816	0.3508	0.194912	0.047489	0.0733916	0.226333	0.220373	0.417099	0.12846
10	0.357373	0.145924	0.197378	0.267622	0.236223	0.414351	0.324375	0.246003	0.468868	0.137201	0.563674	0.481974
11	0.433778	0.181467	0.467419	0.0655678	0.452076	0.0992681	0.376125	0.219062	0.21704	0.142075	0.220985	0.321388
12	0.595652	0.338635	0.507206	0.503468	0.776466	0.432283	0.312504	0.398363	0.319418	0.0897943	0.412489	0.552704
13	0.10933	0.0227028	0.232748	0.235757	0.272612	0.129689	0.386272	0.0714691	0.0667673	0.0741872	0.152206	0.484828
14	0.245974	0.259869	0.26416	0.437665	0.171399	0.368227	0.309317	0.0894469	0.351858	0.143382	0.153417	-0.0179852
15	0.546819	0.50106	0.348254	0.209752	0.346908	0.440928	0.366644	0.370501	0.65349	0.279256	0.550983	0.282049
16	0.538696	0.0879365	0.332011	0.308833	0.422944	0.553182	0.369751	0.43213	0.276548	0.270422	0.0225733	0.139444
17	0.488022	0.521349	0.0809854	0.65341	0.627853	0.501709	0.892536	0.230376	0.433845	0.865424	0.540903	0.595758
18	0.476438	0.0100627	0.672165	0.343146	0.217917	0.711249	0.566484	0.155409	0.130237	0.323708	0.14777	0.201816
19	0.256568	0.188012	0.189074	0.486292	0.260107	0.338838	0.603696	0.196698	0.188258	0.361416	0.153941	0.0755933
20	0.683709	0.408221	0.368743	0.216464	0.6581	0.373935	0.456212	0.282969	0.249204	0.276133	0.470335	0.723318
	Pre-task rest > Post-task rest (Fisher Z)								Activation change (day2-day1)
subjects	Thalamus	Thalamus	Thalamus	Thalamus	Thalamus	Thalamus	Putamen	subjects	dACC
1	-0.0343242	-0.0903715	-0.0602453	-0.0762302	-0.227997	-0.0435851	-0.235705	1	1.5106
2	-0.646205	-0.718459	-0.675571	-0.841793	-0.478128	-0.536465	-0.504125	2	0.586434
3	-0.0597985	-0.0651571	-0.0453681	-0.112609	-0.405028	0.168961	-0.273949	3	3.771
4	-0.102706	-0.0483639	-0.147684	-0.101334	0.030768	-0.208799	-0.124692	4	-7.87692
5	-0.402228	-0.573758	-0.972488	-0.551284	-0.211737	-0.488775	-0.146066	5	2.20795
6	-0.373227	-0.582215	-0.598848	-0.337835	-0.573879	-0.590609	-0.233072	6	2.48851
7	-0.448852	-0.578176	-0.582999	-0.322554	-0.503815	-0.620283	-0.347035	7	0.339984
8	-0.0608427	-0.0138123	0.169191	0.126409	-0.0436551	-0.056911	-0.0628569	8	-0.71819
9	-0.478681	-0.23764	-0.304128	-0.500818	-0.214797	-0.526886	-0.19578	9	2.16694
10	-0.132017	-0.0171879	-0.0402893	-0.0500014	0.0398048	-0.219538	-0.108244	10	2.32383
11	-0.284219	-0.488598	-0.434997	-0.269633	-0.19316	-0.420697	-0.104685	11	4.59837
12	-0.789165	-0.600883	-0.736087	-0.703649	-0.124395	-0.391045	-0.0998616	12	-1.26587
13	-0.153143	0.100503	0.116639	-0.151616	0.0951516	0.0868329	-0.32434	13	9.10954
14	-0.140247	-0.581587	-0.466431	-0.299165	-0.173384	-0.247094	-0.335824	14	1.4406
15	-0.256215	-0.216028	-0.233457	-0.177615	-0.270381	-0.0277025	-0.0438404	15	-8.23498
16	-0.309216	-0.556697	-0.268608	-0.552682	-0.277776	-0.262516	-0.0410281	16	1.74443
17	-0.559563	-0.454687	-0.726297	-0.510796	-0.821402	-0.659158	-0.500135	17	1.96381
18	-0.619111	-0.684108	-0.363183	-0.538003	-0.644292	-0.553553	-0.613128	18	-5.62211
19	-0.492568	-0.327206	-0.53596	-0.749138	-0.0351305	-0.39204	-0.304848	19	-2.1745
20	-0.275866	-0.0736715	-0.768658	-0.360493	-0.206807	-0.307591	0.16146	20	-3.70311

## Sheet: S3 Table
S3 Table
	Post-task rest > Pre-task rest (Fisher Z)
subjects	Postcentral gyrus	Postcentral gyrus	Postcentral gyrus	Inferior temporal gyrus	Middle temporal gyrus	Superior temporal gyrus	Planum temporale	Superior frontal gyrus	Postcentral gyrus	Middle temporal gyrus	Precentral gyrus	Central opercular cortex
1	0.354652	0.0946302	0.427531	0.0748758	0.284424	-0.0182303	0.210785	0.737093	0.0967947	0.0361449	0.211074	0.263476
2	0.491464	0.245027	0.649348	0.538157	0.427529	0.394411	0.172465	0.490358	-0.00774684	0.526975	0.0609301	0.0629469
3	0.0296452	0.225679	0.148606	0.379498	0.343687	0.0533669	-0.0180422	-0.0075363	0.133684	0.117384	0.38689	0.0747055
4	0.460006	0.44057	0.0637379	0.368844	0.4542	0.166378	-0.0837648	0.329846	0.0907735	0.0310441	0.215634	0.331428
5	0.432163	0.345478	0.681462	0.159256	-0.102071	0.190325	0.0444566	0.389884	0.269792	0.150944	0.523335	0.0568859
6	0.470031	0.682279	0.25982	0.194059	0.141719	0.811129	0.202766	0.316731	0.371874	0.693129	0.342871	0.685153
7	0.268318	0.0238718	0.19733	0.128088	0.0243943	0.614617	0.0708303	0.120974	0.0823226	0.237895	0.362414	0.115324
8	0.210631	0.253903	0.336192	0.0699508	0.184584	0.0912209	0.171588	0.253456	0.11796	-0.123237	0.0491152	0.21576
9	0.370277	0.26989	0.342636	0.390816	0.3508	0.194912	0.047489	0.0733916	0.226333	0.220373	0.417099	0.12846
10	0.357373	0.145924	0.197378	0.267622	0.236223	0.414351	0.324375	0.246003	0.468868	0.137201	0.563674	0.481974
11	0.433778	0.181467	0.467419	0.0655678	0.452076	0.0992681	0.376125	0.219062	0.21704	0.142075	0.220985	0.321388
12	0.595652	0.338635	0.507206	0.503468	0.776466	0.432283	0.312504	0.398363	0.319418	0.0897943	0.412489	0.552704
13	0.10933	0.0227028	0.232748	0.235757	0.272612	0.129689	0.386272	0.0714691	0.0667673	0.0741872	0.152206	0.484828
14	0.245974	0.259869	0.26416	0.437665	0.171399	0.368227	0.309317	0.0894469	0.351858	0.143382	0.153417	-0.0179852
15	0.546819	0.50106	0.348254	0.209752	0.346908	0.440928	0.366644	0.370501	0.65349	0.279256	0.550983	0.282049
16	0.538696	0.0879365	0.332011	0.308833	0.422944	0.553182	0.369751	0.43213	0.276548	0.270422	0.0225733	0.139444
17	0.488022	0.521349	0.0809854	0.65341	0.627853	0.501709	0.892536	0.230376	0.433845	0.865424	0.540903	0.595758
18	0.476438	0.0100627	0.672165	0.343146	0.217917	0.711249	0.566484	0.155409	0.130237	0.323708	0.14777	0.201816
19	0.256568	0.188012	0.189074	0.486292	0.260107	0.338838	0.603696	0.196698	0.188258	0.361416	0.153941	0.0755933
20	0.683709	0.408221	0.368743	0.216464	0.6581	0.373935	0.456212	0.282969	0.249204	0.276133	0.470335	0.723318
	Pre-task rest > Post-task rest (Fisher Z)								Activation change (day2-day1)
subjects	Thalamus	Thalamus	Thalamus	Thalamus	Thalamus	Thalamus	Putamen	subjects	Right insula
1	-0.0343242	-0.0903715	-0.0602453	-0.0762302	-0.227997	-0.0435851	-0.235705	1	-7.95989
2	-0.646205	-0.718459	-0.675571	-0.841793	-0.478128	-0.536465	-0.504125	2	-5.04053
3	-0.0597985	-0.0651571	-0.0453681	-0.112609	-0.405028	0.168961	-0.273949	3	9.32082
4	-0.102706	-0.0483639	-0.147684	-0.101334	0.030768	-0.208799	-0.124692	4	-6.75635
5	-0.402228	-0.573758	-0.972488	-0.551284	-0.211737	-0.488775	-0.146066	5	-13.8401
6	-0.373227	-0.582215	-0.598848	-0.337835	-0.573879	-0.590609	-0.233072	6	10.0107
7	-0.448852	-0.578176	-0.582999	-0.322554	-0.503815	-0.620283	-0.347035	7	2.79596
8	-0.0608427	-0.0138123	0.169191	0.126409	-0.0436551	-0.056911	-0.0628569	8	10.5827
9	-0.478681	-0.23764	-0.304128	-0.500818	-0.214797	-0.526886	-0.19578	9	13.0827
10	-0.132017	-0.0171879	-0.0402893	-0.0500014	0.0398048	-0.219538	-0.108244	10	-8.95792
11	-0.284219	-0.488598	-0.434997	-0.269633	-0.19316	-0.420697	-0.104685	11	10.6132
12	-0.789165	-0.600883	-0.736087	-0.703649	-0.124395	-0.391045	-0.0998616	12	-10.6921
13	-0.153143	0.100503	0.116639	-0.151616	0.0951516	0.0868329	-0.32434	13	24.5581
14	-0.140247	-0.581587	-0.466431	-0.299165	-0.173384	-0.247094	-0.335824	14	23.997
15	-0.256215	-0.216028	-0.233457	-0.177615	-0.270381	-0.0277025	-0.0438404	15	-1.20076
16	-0.309216	-0.556697	-0.268608	-0.552682	-0.277776	-0.262516	-0.0410281	16	5.55022
17	-0.559563	-0.454687	-0.726297	-0.510796	-0.821402	-0.659158	-0.500135	17	-14.7498
18	-0.619111	-0.684108	-0.363183	-0.538003	-0.644292	-0.553553	-0.613128	18	-45.3299
19	-0.492568	-0.327206	-0.53596	-0.749138	-0.0351305	-0.39204	-0.304848	19	-1.70611
20	-0.275866	-0.0736715	-0.768658	-0.360493	-0.206807	-0.307591	0.16146	20	1.29585

## Sheet: S4 Table
S4 Table
	Post-task rest > Pre-task rest (Fisher Z)
subjects	Postcentral gyrus	Postcentral gyrus	Postcentral gyrus	Inferior temporal gyrus	Middle temporal gyrus	Superior temporal gyrus	Planum temporale	Superior frontal gyrus	Postcentral gyrus	Middle temporal gyrus	Precentral gyrus	Central opercular cortex
1	0.354652	0.0946302	0.427531	0.0748758	0.284424	-0.0182303	0.210785	0.737093	0.0967947	0.0361449	0.211074	0.263476
2	0.491464	0.245027	0.649348	0.538157	0.427529	0.394411	0.172465	0.490358	-0.00774684	0.526975	0.0609301	0.0629469
3	0.0296452	0.225679	0.148606	0.379498	0.343687	0.0533669	-0.0180422	-0.0075363	0.133684	0.117384	0.38689	0.0747055
4	0.460006	0.44057	0.0637379	0.368844	0.4542	0.166378	-0.0837648	0.329846	0.0907735	0.0310441	0.215634	0.331428
5	0.432163	0.345478	0.681462	0.159256	-0.102071	0.190325	0.0444566	0.389884	0.269792	0.150944	0.523335	0.0568859
6	0.470031	0.682279	0.25982	0.194059	0.141719	0.811129	0.202766	0.316731	0.371874	0.693129	0.342871	0.685153
7	0.268318	0.0238718	0.19733	0.128088	0.0243943	0.614617	0.0708303	0.120974	0.0823226	0.237895	0.362414	0.115324
8	0.210631	0.253903	0.336192	0.0699508	0.184584	0.0912209	0.171588	0.253456	0.11796	-0.123237	0.0491152	0.21576
9	0.370277	0.26989	0.342636	0.390816	0.3508	0.194912	0.047489	0.0733916	0.226333	0.220373	0.417099	0.12846
10	0.357373	0.145924	0.197378	0.267622	0.236223	0.414351	0.324375	0.246003	0.468868	0.137201	0.563674	0.481974
11	0.433778	0.181467	0.467419	0.0655678	0.452076	0.0992681	0.376125	0.219062	0.21704	0.142075	0.220985	0.321388
12	0.595652	0.338635	0.507206	0.503468	0.776466	0.432283	0.312504	0.398363	0.319418	0.0897943	0.412489	0.552704
13	0.10933	0.0227028	0.232748	0.235757	0.272612	0.129689	0.386272	0.0714691	0.0667673	0.0741872	0.152206	0.484828
14	0.245974	0.259869	0.26416	0.437665	0.171399	0.368227	0.309317	0.0894469	0.351858	0.143382	0.153417	-0.0179852
15	0.546819	0.50106	0.348254	0.209752	0.346908	0.440928	0.366644	0.370501	0.65349	0.279256	0.550983	0.282049
16	0.538696	0.0879365	0.332011	0.308833	0.422944	0.553182	0.369751	0.43213	0.276548	0.270422	0.0225733	0.139444
17	0.488022	0.521349	0.0809854	0.65341	0.627853	0.501709	0.892536	0.230376	0.433845	0.865424	0.540903	0.595758
18	0.476438	0.0100627	0.672165	0.343146	0.217917	0.711249	0.566484	0.155409	0.130237	0.323708	0.14777	0.201816
19	0.256568	0.188012	0.189074	0.486292	0.260107	0.338838	0.603696	0.196698	0.188258	0.361416	0.153941	0.0755933
20	0.683709	0.408221	0.368743	0.216464	0.6581	0.373935	0.456212	0.282969	0.249204	0.276133	0.470335	0.723318
	Pre-task rest > Post-task rest (Fisher Z)								Activation change (day2-day1)
subjects	Thalamus	Thalamus	Thalamus	Thalamus	Thalamus	Thalamus	Putamen	subjects	Left insula
1	-0.0343242	-0.0903715	-0.0602453	-0.0762302	-0.227997	-0.0435851	-0.235705	1	1.72673
2	-0.646205	-0.718459	-0.675571	-0.841793	-0.478128	-0.536465	-0.504125	2	-3.58868
3	-0.0597985	-0.0651571	-0.0453681	-0.112609	-0.405028	0.168961	-0.273949	3	4.34961
4	-0.102706	-0.0483639	-0.147684	-0.101334	0.030768	-0.208799	-0.124692	4	-3.85538
5	-0.402228	-0.573758	-0.972488	-0.551284	-0.211737	-0.488775	-0.146066	5	0.523363
6	-0.373227	-0.582215	-0.598848	-0.337835	-0.573879	-0.590609	-0.233072	6	6.62903
7	-0.448852	-0.578176	-0.582999	-0.322554	-0.503815	-0.620283	-0.347035	7	-0.43009
8	-0.0608427	-0.0138123	0.169191	0.126409	-0.0436551	-0.056911	-0.0628569	8	0.528935
9	-0.478681	-0.23764	-0.304128	-0.500818	-0.214797	-0.526886	-0.19578	9	11.481
10	-0.132017	-0.0171879	-0.0402893	-0.0500014	0.0398048	-0.219538	-0.108244	10	-3.51171
11	-0.284219	-0.488598	-0.434997	-0.269633	-0.19316	-0.420697	-0.104685	11	4.18019
12	-0.789165	-0.600883	-0.736087	-0.703649	-0.124395	-0.391045	-0.0998616	12	-8.29396
13	-0.153143	0.100503	0.116639	-0.151616	0.0951516	0.0868329	-0.32434	13	6.37707
14	-0.140247	-0.581587	-0.466431	-0.299165	-0.173384	-0.247094	-0.335824	14	7.2066
15	-0.256215	-0.216028	-0.233457	-0.177615	-0.270381	-0.0277025	-0.0438404	15	1.25382
16	-0.309216	-0.556697	-0.268608	-0.552682	-0.277776	-0.262516	-0.0410281	16	4.78441
17	-0.559563	-0.454687	-0.726297	-0.510796	-0.821402	-0.659158	-0.500135	17	-7.39225
18	-0.619111	-0.684108	-0.363183	-0.538003	-0.644292	-0.553553	-0.613128	18	-17.4788
19	-0.492568	-0.327206	-0.53596	-0.749138	-0.0351305	-0.39204	-0.304848	19	-1.65466
20	-0.275866	-0.0736715	-0.768658	-0.360493	-0.206807	-0.307591	0.16146	20	-19.3976

## Sheet: S5 Table
S5 table
	Post-task rest > Pre-task rest (Fisher Z)
subjects	Postcentral gyrus	Postcentral gyrus	Postcentral gyrus	Inferior temporal gyrus	Middle temporal gyrus	Superior temporal gyrus	Planum temporale	Superior frontal gyrus	Postcentral gyrus	Middle temporal gyrus	Precentral gyrus	Central opercular cortex
1	0.354652	0.0946302	0.427531	0.0748758	0.284424	-0.0182303	0.210785	0.737093	0.0967947	0.0361449	0.211074	0.263476
2	0.491464	0.245027	0.649348	0.538157	0.427529	0.394411	0.172465	0.490358	-0.00774684	0.526975	0.0609301	0.0629469
3	0.0296452	0.225679	0.148606	0.379498	0.343687	0.0533669	-0.0180422	-0.0075363	0.133684	0.117384	0.38689	0.0747055
4	0.460006	0.44057	0.0637379	0.368844	0.4542	0.166378	-0.0837648	0.329846	0.0907735	0.0310441	0.215634	0.331428
5	0.432163	0.345478	0.681462	0.159256	-0.102071	0.190325	0.0444566	0.389884	0.269792	0.150944	0.523335	0.0568859
6	0.470031	0.682279	0.25982	0.194059	0.141719	0.811129	0.202766	0.316731	0.371874	0.693129	0.342871	0.685153
7	0.268318	0.0238718	0.19733	0.128088	0.0243943	0.614617	0.0708303	0.120974	0.0823226	0.237895	0.362414	0.115324
8	0.210631	0.253903	0.336192	0.0699508	0.184584	0.0912209	0.171588	0.253456	0.11796	-0.123237	0.0491152	0.21576
9	0.370277	0.26989	0.342636	0.390816	0.3508	0.194912	0.047489	0.0733916	0.226333	0.220373	0.417099	0.12846
10	0.357373	0.145924	0.197378	0.267622	0.236223	0.414351	0.324375	0.246003	0.468868	0.137201	0.563674	0.481974
11	0.433778	0.181467	0.467419	0.0655678	0.452076	0.0992681	0.376125	0.219062	0.21704	0.142075	0.220985	0.321388
12	0.595652	0.338635	0.507206	0.503468	0.776466	0.432283	0.312504	0.398363	0.319418	0.0897943	0.412489	0.552704
13	0.10933	0.0227028	0.232748	0.235757	0.272612	0.129689	0.386272	0.0714691	0.0667673	0.0741872	0.152206	0.484828
14	0.245974	0.259869	0.26416	0.437665	0.171399	0.368227	0.309317	0.0894469	0.351858	0.143382	0.153417	-0.0179852
15	0.546819	0.50106	0.348254	0.209752	0.346908	0.440928	0.366644	0.370501	0.65349	0.279256	0.550983	0.282049
16	0.538696	0.0879365	0.332011	0.308833	0.422944	0.553182	0.369751	0.43213	0.276548	0.270422	0.0225733	0.139444
17	0.488022	0.521349	0.0809854	0.65341	0.627853	0.501709	0.892536	0.230376	0.433845	0.865424	0.540903	0.595758
18	0.476438	0.0100627	0.672165	0.343146	0.217917	0.711249	0.566484	0.155409	0.130237	0.323708	0.14777	0.201816
19	0.256568	0.188012	0.189074	0.486292	0.260107	0.338838	0.603696	0.196698	0.188258	0.361416	0.153941	0.0755933
20	0.683709	0.408221	0.368743	0.216464	0.6581	0.373935	0.456212	0.282969	0.249204	0.276133	0.470335	0.723318
	Pre-task rest > Post-task rest (Fisher Z)								Behavioral index
subjects	Thalamus	Thalamus	Thalamus	Thalamus	Thalamus	Thalamus	Putamen	subjects	Reaction time (day2-day1)
1	-0.0343242	-0.0903715	-0.0602453	-0.0762302	-0.227997	-0.0435851	-0.235705	1	0.0326467
2	-0.646205	-0.718459	-0.675571	-0.841793	-0.478128	-0.536465	-0.504125	2	-0.038895
3	-0.0597985	-0.0651571	-0.0453681	-0.112609	-0.405028	0.168961	-0.273949	3	-0.0404776
4	-0.102706	-0.0483639	-0.147684	-0.101334	0.030768	-0.208799	-0.124692	4	0.00802772
5	-0.402228	-0.573758	-0.972488	-0.551284	-0.211737	-0.488775	-0.146066	5	-0.0204938
6	-0.373227	-0.582215	-0.598848	-0.337835	-0.573879	-0.590609	-0.233072	6	-0.00621017
7	-0.448852	-0.578176	-0.582999	-0.322554	-0.503815	-0.620283	-0.347035	7	-0.0319356
8	-0.0608427	-0.0138123	0.169191	0.126409	-0.0436551	-0.056911	-0.0628569	8	-0.0515051
9	-0.478681	-0.23764	-0.304128	-0.500818	-0.214797	-0.526886	-0.19578	9	-0.015748
10	-0.132017	-0.0171879	-0.0402893	-0.0500014	0.0398048	-0.219538	-0.108244	10	-0.0552708
11	-0.284219	-0.488598	-0.434997	-0.269633	-0.19316	-0.420697	-0.104685	11	-0.0239897
12	-0.789165	-0.600883	-0.736087	-0.703649	-0.124395	-0.391045	-0.0998616	12	-0.0220732
13	-0.153143	0.100503	0.116639	-0.151616	0.0951516	0.0868329	-0.32434	13	-0.15899
14	-0.140247	-0.581587	-0.466431	-0.299165	-0.173384	-0.247094	-0.335824	14	-0.01737
15	-0.256215	-0.216028	-0.233457	-0.177615	-0.270381	-0.0277025	-0.0438404	15	-0.064031
16	-0.309216	-0.556697	-0.268608	-0.552682	-0.277776	-0.262516	-0.0410281	16	-0.0293367
17	-0.559563	-0.454687	-0.726297	-0.510796	-0.821402	-0.659158	-0.500135	17	-0.0993698
18	-0.619111	-0.684108	-0.363183	-0.538003	-0.644292	-0.553553	-0.613128	18	0.0199768
19	-0.492568	-0.327206	-0.53596	-0.749138	-0.0351305	-0.39204	-0.304848	19	0.0242228
20	-0.275866	-0.0736715	-0.768658	-0.360493	-0.206807	-0.307591	0.16146	20	-0.0251378

## Sheet: S6 Table
S6 Table
	Post-task rest > Pre-task rest (Fisher Z)
subjects	Postcentral gyrus	Postcentral gyrus	Postcentral gyrus	Inferior temporal gyrus	Middle temporal gyrus	Superior temporal gyrus	Planum temporale	Superior frontal gyrus	Postcentral gyrus	Middle temporal gyrus	Precentral gyrus	Central opercular cortex
1	0.354652	0.0946302	0.427531	0.0748758	0.284424	-0.0182303	0.210785	0.737093	0.0967947	0.0361449	0.211074	0.263476
2	0.491464	0.245027	0.649348	0.538157	0.427529	0.394411	0.172465	0.490358	-0.00774684	0.526975	0.0609301	0.0629469
3	0.0296452	0.225679	0.148606	0.379498	0.343687	0.0533669	-0.0180422	-0.0075363	0.133684	0.117384	0.38689	0.0747055
4	0.460006	0.44057	0.0637379	0.368844	0.4542	0.166378	-0.0837648	0.329846	0.0907735	0.0310441	0.215634	0.331428
5	0.432163	0.345478	0.681462	0.159256	-0.102071	0.190325	0.0444566	0.389884	0.269792	0.150944	0.523335	0.0568859
6	0.470031	0.682279	0.25982	0.194059	0.141719	0.811129	0.202766	0.316731	0.371874	0.693129	0.342871	0.685153
7	0.268318	0.0238718	0.19733	0.128088	0.0243943	0.614617	0.0708303	0.120974	0.0823226	0.237895	0.362414	0.115324
8	0.210631	0.253903	0.336192	0.0699508	0.184584	0.0912209	0.171588	0.253456	0.11796	-0.123237	0.0491152	0.21576
9	0.370277	0.26989	0.342636	0.390816	0.3508	0.194912	0.047489	0.0733916	0.226333	0.220373	0.417099	0.12846
10	0.357373	0.145924	0.197378	0.267622	0.236223	0.414351	0.324375	0.246003	0.468868	0.137201	0.563674	0.481974
11	0.433778	0.181467	0.467419	0.0655678	0.452076	0.0992681	0.376125	0.219062	0.21704	0.142075	0.220985	0.321388
12	0.595652	0.338635	0.507206	0.503468	0.776466	0.432283	0.312504	0.398363	0.319418	0.0897943	0.412489	0.552704
13	0.10933	0.0227028	0.232748	0.235757	0.272612	0.129689	0.386272	0.0714691	0.0667673	0.0741872	0.152206	0.484828
14	0.245974	0.259869	0.26416	0.437665	0.171399	0.368227	0.309317	0.0894469	0.351858	0.143382	0.153417	-0.0179852
15	0.546819	0.50106	0.348254	0.209752	0.346908	0.440928	0.366644	0.370501	0.65349	0.279256	0.550983	0.282049
16	0.538696	0.0879365	0.332011	0.308833	0.422944	0.553182	0.369751	0.43213	0.276548	0.270422	0.0225733	0.139444
17	0.488022	0.521349	0.0809854	0.65341	0.627853	0.501709	0.892536	0.230376	0.433845	0.865424	0.540903	0.595758
18	0.476438	0.0100627	0.672165	0.343146	0.217917	0.711249	0.566484	0.155409	0.130237	0.323708	0.14777	0.201816
19	0.256568	0.188012	0.189074	0.486292	0.260107	0.338838	0.603696	0.196698	0.188258	0.361416	0.153941	0.0755933
20	0.683709	0.408221	0.368743	0.216464	0.6581	0.373935	0.456212	0.282969	0.249204	0.276133	0.470335	0.723318
	Pre-task rest > Post-task rest (Fisher Z)								Behavioral index
subjects	Thalamus	Thalamus	Thalamus	Thalamus	Thalamus	Thalamus	Putamen	subjects	Inverse efficiency (day2-day1)
1	-0.0343242	-0.0903715	-0.0602453	-0.0762302	-0.227997	-0.0435851	-0.235705	1	0.00596169
2	-0.646205	-0.718459	-0.675571	-0.841793	-0.478128	-0.536465	-0.504125	2	-0.00448417
3	-0.0597985	-0.0651571	-0.0453681	-0.112609	-0.405028	0.168961	-0.273949	3	-0.0160248
4	-0.102706	-0.0483639	-0.147684	-0.101334	0.030768	-0.208799	-0.124692	4	0.0153218
5	-0.402228	-0.573758	-0.972488	-0.551284	-0.211737	-0.488775	-0.146066	5	-0.00558865
6	-0.373227	-0.582215	-0.598848	-0.337835	-0.573879	-0.590609	-0.233072	6	6.34641e-05
7	-0.448852	-0.578176	-0.582999	-0.322554	-0.503815	-0.620283	-0.347035	7	-0.0095635
8	-0.0608427	-0.0138123	0.169191	0.126409	-0.0436551	-0.056911	-0.0628569	8	-0.0113986
9	-0.478681	-0.23764	-0.304128	-0.500818	-0.214797	-0.526886	-0.19578	9	-0.00596109
10	-0.132017	-0.0171879	-0.0402893	-0.0500014	0.0398048	-0.219538	-0.108244	10	-0.0135087
11	-0.284219	-0.488598	-0.434997	-0.269633	-0.19316	-0.420697	-0.104685	11	-0.00227322
12	-0.789165	-0.600883	-0.736087	-0.703649	-0.124395	-0.391045	-0.0998616	12	-0.00701392
13	-0.153143	0.100503	0.116639	-0.151616	0.0951516	0.0868329	-0.32434	13	-0.0203196
14	-0.140247	-0.581587	-0.466431	-0.299165	-0.173384	-0.247094	-0.335824	14	-0.00043303
15	-0.256215	-0.216028	-0.233457	-0.177615	-0.270381	-0.0277025	-0.0438404	15	-0.0364944
16	-0.309216	-0.556697	-0.268608	-0.552682	-0.277776	-0.262516	-0.0410281	16	-0.00546081
17	-0.559563	-0.454687	-0.726297	-0.510796	-0.821402	-0.659158	-0.500135	17	-0.0152191
18	-0.619111	-0.684108	-0.363183	-0.538003	-0.644292	-0.553553	-0.613128	18	0.00147249
19	-0.492568	-0.327206	-0.53596	-0.749138	-0.0351305	-0.39204	-0.304848	19	0.00681482
20	-0.275866	-0.0736715	-0.768658	-0.360493	-0.206807	-0.307591	0.16146	20	-0.0158874
